# Supplementary material for: Predicting the risk of future depression among school-attending adolescents in Nigeria using a model developed in Brazil
Source: Psychiatry Res. 2020 Dec;294:113511. doi: 10.1016/j.psychres.2020.113511 (PMC7732701; doi:10.1016/j.psychres.2020.113511)
Supplement: Supplementary file 2 [file mmc2.xml]

<?xml version="1.0" encoding="UTF-8" standalone="no"?><data:data><datasets><author>helen.2.fisher@kcl.ac.uk</author><type>0</type><dataset><value>1</value><reason>Data will be made available on request</reason><comments/></dataset></datasets></data:data>
